# Supplementary material for: Association between gut microbial change and acute gastrointestinal toxicity in patients with prostate cancer receiving definitive radiation therapy
Source: Cancer Med. 2023 Nov 3;12(22):20727–35. doi: 10.1002/cam4.6636 (PMC10709749; doi:10.1002/cam4.6636)
Supplement: Supplementary file 1 — Figures S1–S2 [file CAM4-12-20727-s001.zip]

Archive with 3 entries (3 files):
- cam46636-sup-0001-Supp Fig 1.pdf
- cam46636-sup-0002-Supp Fig 2.pdf
- Supplementary Figure captions.docx
